# Supplementary material for: Nanoengineered Photoactive Micromotors for Targeted Pollutant Capture, Degradation, and SERS-Based Detection
Source: Research (Wash D C). 2026 Feb 9;9:1110. doi: 10.34133/research.1110 (PMC12883708; doi:10.34133/research.1110)
Supplement: Supplementary 1 — Figs. S1 to S12 Tables S1 and S2 Movies S1 to S4 [file research.1110.f1.zip]

Archive with 5 entries (5 files):
- Supplementary Information.docx
- Video S1 (3).mp4
- Video S2 (2).mp4
- Video S3.mp4
- Video S4.mp4
